# Supplementary material for: Mimicking seasonal changes in light-dark cycle and ambient temperature modulates gut microbiome in mice under the same dietary regimen
Source: PLoS One. 2023 Feb 15;18(2):e0278013. doi: 10.1371/journal.pone.0278013 (PMC9931110; doi:10.1371/journal.pone.0278013)
Supplement: S1 Table — The beta diversity measure used is (A) Bray Curtis distance, (B) Unweighted unifrac distance, (C) Weighted unifrac distance, and (D) Jaccard distance matrix. (XLSX) [file pone.0278013.s004.xlsx]

## Sheet: Table.S1
S1 Table. Results of PERMANOVA in the cecum of CBA/N mice
(A) Bray Curtis distance											(B) Unweighted unifrac distance
Group 1	Group 2	Sample size	Permutations	pseudo-F	p-value	q-value					Group 1	Group 2	Sample size	Permutations	pseudo-F	p-value	q-value
4	8	14	999	2.455	0.021	0.026					4	8	14	999	2.74993	0.001	0.003
4	12	16	999	3.187	0.001	0.005					4	12	16	999	2.07123	0.009	0.016875
4	16	16	999	2.011	0.028	0.032					4	16	16	999	2.08677	0.013	0.021
4	20	16	999	2.002	0.018	0.025					4	20	16	999	1.57059	0.072	0.0830769
4	0	16	999	1.487	0.11	0.118					4	0	16	999	2.76748	0.002	0.005
8	12	14	999	3.283	0.001	0.005					8	12	14	999	2.52468	0.001	0.003
8	16	14	999	1.393	0.119	0.119					8	16	14	999	1.94823	0.028	0.0381818
8	20	14	999	2.601	0.007	0.015					8	20	14	999	2.30762	0.003	0.00642857
8	0	14	999	1.86	0.015	0.025					8	0	14	999	1.88761	0.014	0.021
12	16	16	999	2.368	0.006	0.015					12	16	16	999	1.45209	0.103	0.110357
12	20	16	999	2.83	0.001	0.005					12	20	16	999	1.52412	0.069	0.0830769
12	0	16	999	4.324	0.002	0.008					12	0	16	999	2.92065	0.001	0.003
16	20	16	999	1.992	0.017	0.025					16	20	16	999	1.325	0.167	0.167
16	0	16	999	1.976	0.015	0.025					16	0	16	999	3.01855	0.001	0.003
20	0	16	999	2.353	0.007	0.015					20	0	16	999	2.52466	0.001	0.003
(C) Weighted unifrac distance											(D) Jaccard distance matrix
Group 1	Group 2	Sample size	Permutations	pseudo-F	p-value	q-value					Group 1	Group 2	Sample size	Permutations	pseudo-F	p-value	q-value
4	8	14	999	3.68645	0.03	0.045					4	8	14	999	1.5888	0.022	0.033
4	12	16	999	3.48538	0.024	0.0416667					4	12	16	999	2.33401	0.001	0.00375
4	16	16	999	6.3761	0.001	0.0075					4	16	16	999	1.84644	0.005	0.0107143
4	20	16	999	0.902602	0.385	0.385					4	20	16	999	1.62263	0.021	0.033
4	0	16	999	0.957267	0.374	0.385					4	0	16	999	1.80876	0.002	0.006
8	12	14	999	3.64278	0.003	0.009					8	12	14	999	2.06451	0.001	0.00375
8	16	14	999	1.92774	0.068	0.085					8	16	14	999	1.1948	0.151	0.161786
8	20	14	999	3.16484	0.025	0.0416667					8	20	14	999	1.44255	0.045	0.0519231
8	0	14	999	2.68058	0.056	0.0763636					8	0	14	999	1.48857	0.036	0.045
12	16	16	999	5.30683	0.001	0.0075					12	16	16	999	1.54609	0.025	0.0340909
12	20	16	999	3.17341	0.019	0.0407143					12	20	16	999	1.70165	0.007	0.013125
12	0	16	999	5.09963	0.002	0.009					12	0	16	999	2.6861	0.001	0.00375
16	20	16	999	5.14455	0.004	0.01					16	20	16	999	1.11456	0.271	0.271
16	0	16	999	5.38661	0.003	0.009					16	0	16	999	2.10358	0.001	0.00375
20	0	16	999	1.23433	0.244	0.281538					20	0	16	999	1.90506	0.003	0.0075
