# Supplementary material for: Mimicking seasonal changes in light-dark cycle and ambient temperature modulates gut microbiome in mice under the same dietary regimen
Source: PLoS One. 2023 Feb 15;18(2):e0278013. doi: 10.1371/journal.pone.0278013 (PMC9931110; doi:10.1371/journal.pone.0278013)
Supplement: S2 Table — The beta diversity measure used is (A) Bray Curtis distance, (B) Unweighted unifrac distance, (C) Weighted unifrac distance, and (D) Jaccard distance matrix. (XLSX) [file pone.0278013.s005.xlsx]

## Sheet: Table.S2
S2 Table. Results of PERMANOVA in the large intestine of CBA/N mice
(A) Bray Curtis distance											(B) Unweighted unifrac distance
Group 1	Group 2	Sample size	Permutations	pseudo-F	p-value	q-value					Group 1	Group 2	Sample size	Permutations	pseudo-F	p-value	q-value
4	8	16	999	2.518	0.008	0.03					4	8	16	999	2.01954	0.001	0.005
4	12	16	999	2.641	0.001	0.005					4	12	16	999	2.03993	0.001	0.005
4	16	14	999	2.158	0.01	0.03					4	16	14	999	1.75488	0.01	0.025
4	20	16	999	2.197	0.014	0.03					4	20	16	999	1.51149	0.107	0.1605
4	0	16	999	1.411	0.153	0.209					4	0	16	999	1.60975	0.045	0.0964286
8	12	16	999	3.065	0.001	0.005					8	12	16	999	2.49828	0.001	0.005
8	16	14	999	1.222	0.237	0.254					8	16	14	999	1.24927	0.244	0.281538
8	20	16	999	1.474	0.144	0.209					8	20	16	999	1.15465	0.298	0.298
8	0	16	999	1.212	0.266	0.266					8	0	16	999	1.31478	0.167	0.20875
12	16	14	999	1.901	0.032	0.06					12	16	14	999	1.97423	0.005	0.01875
12	20	16	999	2.153	0.014	0.03					12	20	16	999	1.42783	0.139	0.189545
12	0	16	999	3.407	0.001	0.005					12	0	16	999	2.58693	0.009	0.025
16	20	14	999	1.374	0.197	0.227					16	20	14	999	1.19733	0.266	0.285
16	0	14	999	1.351	0.179	0.224					16	0	14	999	1.52568	0.086	0.143333
20	0	16	999	1.873	0.062	0.103					20	0	16	999	1.85957	0.053	0.099375
(C) Weighted unifrac distance											(D) Jaccard distance matrix
Group 1	Group 2	Sample size	Permutations	pseudo-F	p-value	q-value					Group 1	Group 2	Sample size	Permutations	pseudo-F	p-value	q-value
4	8	16	999	2.57636	0.045	0.225					4	8	16	999	1.87445	0.006	0.018
4	12	16	999	2.37342	0.072	0.27					4	12	16	999	2.4237	0.001	0.0075
4	16	14	999	4.74236	0.005	0.075					4	16	14	999	1.7644	0.006	0.018
4	20	16	999	2.70309	0.032	0.225					4	20	16	999	1.75379	0.012	0.0257143
4	0	16	999	1.67904	0.162	0.27					4	0	16	999	1.61641	0.018	0.03375
8	12	16	999	1.64239	0.15	0.27					8	12	16	999	2.4023	0.001	0.0075
8	16	14	999	1.19533	0.265	0.361364					8	16	14	999	1.2082	0.155	0.155
8	20	16	999	0.826377	0.463	0.463					8	20	16	999	1.32955	0.114	0.1425
8	0	16	999	0.93066	0.392	0.42					8	0	16	999	1.25756	0.134	0.154615
12	16	14	999	1.65666	0.155	0.27					12	16	14	999	1.69751	0.009	0.0225
12	20	16	999	1.18279	0.314	0.362308					12	20	16	999	1.66978	0.027	0.0405
12	0	16	999	2.15727	0.106	0.27					12	0	16	999	2.68079	0.002	0.01
16	20	14	999	1.30663	0.294	0.362308					16	20	14	999	1.27806	0.155	0.155
16	0	14	999	1.73502	0.158	0.27					16	0	14	999	1.59564	0.022	0.0366667
20	0	16	999	1.45805	0.206	0.309					20	0	16	999	1.61624	0.054	0.0736364
